# Supplementary material for: Integrating cardiovascular healthcare screening into a community pharmacy vaccination service: a scoping review to identify opportunities for patient engagement and service expansion
Source: BMJ Open. 2026 Mar 23;16(3):e108381. doi: 10.1136/bmjopen-2025-108381 (PMC13034389; doi:10.1136/bmjopen-2025-108381)
Supplement: online supplemental file 2 [file bmjopen-16-3-s002.xlsx]

## Sheet: Excluded studies
Study [ordered by first author]	Reason for exclusion	Comments
Albasri (2020)	Study design - narrative review
Al-jabr (2021)	Study design - study letter
Brown (2022)	Unable to source
Cooney (2022)	Not UK based
Corlett (2016)	Unable to source
Faithfull (2018)	Unable to source
James (2014)	Not UK based
James (2019)	Study design - not primary study
Murry (2023)	Not UK based
Shane-McWhorter (2015)	Not UK based
Smith (2021)	Study design - not primary study
Sweeney (2023)	Not UK based
Taylor (2019)	Study design - not primary study
Willis (2014)	Study design - systematic review
